# Supplementary material for: Angulin-1 (LSR) Affects Paracellular Water Transport, However Only in Tight Epithelial Cells
Source: Int J Mol Sci. 2021 Jul 22;22(15):7827. doi: 10.3390/ijms22157827 (PMC8346120; doi:10.3390/ijms22157827)
Supplement: Supplementary file 1 [file ijms-22-07827-s001.zip]

Archive with 1 entries (1 files):
- ijms-1262014-supplementary.pdf
